# Supplementary material for: Natural Aging of a Local Indonesian Rice Variety: Physical, Chemical, and Cooking Quality Analyses
Source: Int J Food Sci. 2025 Dec 18;2025:6610135. doi: 10.1155/ijfo/6610135 (PMC12714122; doi:10.1155/ijfo/6610135)
Supplement: Supplementary file 1 — Supporting Information Additional supporting information can be found online in the Supporting Information section. The supporting information includes detailed statistical analyses supporting the data presented in this manuscript. The files are as follows: statistical analysis (bulk density), statistical analysis (CT), statistical analysis (FFA), statistical analysis (frass), statistical analysis (grains′ color), statistical analysis (hardness), statistical analysis (TDS), and statistical analysis (WUR). Each file provides the complete results of the statistical tests, including the mean values, standard deviations, and significance levels for each measured parameter. This supporting information supports the transparency and reproducibility of the analyses performed in this study. [file IJFO-2025-6610135-s001.zip]

Archive with 8 entries (8 files):
- Statistical analysis (WUR).docx
- Statistical analysis (TDS).docx
- Statistical analysis (Hardness).docx
- Statistical analysis (Grains color).docx
- Statistical analysis (Frass).docx
- Statistical analysis (FFA).docx
- Statistical analysis (CT).docx
- Statistical analysis (bulk density).docx
